# Supplementary material for: Structural assessment of family and educational influences on student health behaviours: Insights from a public health perspective
Source: PLoS One. 2025 Sep 25;20(9):e0333086. doi: 10.1371/journal.pone.0333086 (PMC12463285; doi:10.1371/journal.pone.0333086)
Supplement: S1 File — (XLSX) [file pone.0333086.s001.xlsx]

## Sheet: Sheet1
Serial number	1. What is your gender?	2. What is your age?	3.What is your current level of education?	4.What is your current academic year?	Health Attitude	Age	Health Knowledge Level(e.g., knowing that fruits and vegetables are important for your health)	Mental Health Status	Peer Norms	Health Motivation(e.g., wanting to feel more energetic or lose weight)	Social Support	Family Economic Status	Family Support	Accessibility of Facilities	Sleep Quality	Healthy Diet Frequency	Academic Stress	Physical Activity Frequency	Dietary Balance	Sedentary Time	Environmental Safety	Participation in Health Education(e.g., attending health seminars )	Campus Policy Support	Mental Health Service Accessibility
1	2	1	2	3	3	3	5	4	2	4	4	3	4	5	4	2	3	3	4	5	3	5	5	4
2	2	3	2	5	4	3	3	4	4	3	3	3	3	4	3	3	3	4	4	4	3	4	4	3
3	2	2	1	3	5	5	4	5	4	4	5	2	5	5	5	5	5	5	2	5	5	5	5	4
4	1	3	2	7	3	1	1	1	5	4	1	2	4	4	4	4	3	5	1	3	3	4	5	5
5	1	3	2	3	3	3	2	2	3	4	4	4	2	3	3	3	4	4	3	3	4	4	4	4
6	1	3	3	5	4	5	5	4	4	5	4	1	5	5	4	4	5	5	3	5	5	3	5	5
7	1	2	3	6	1	1	3	1	5	3	1	1	3	4	4	4	4	4	1	2	3	1	2	2
8	2	2	2	4	2	2	3	2	3	4	4	2	2	3	3	3	3	3	5	2	3	3	3	3
9	2	2	1	2	4	4	4	4	4	4	3	4	4	4	4	4	4	4	2	4	4	3	4	4
10	2	3	1	2	4	4	4	4	4	2	3	4	4	2	2	4	4	4	2	4	3	4	4	4
11	2	3	2	2	5	4	5	5	5	5	3	4	4	5	4	4	5	5	4	4	5	4	5	5
12	2	3	1	2	5	5	3	4	4	5	4	4	3	4	5	4	3	5	3	3	2	3	2	2
13	2	2	3	6	4	4	5	4	5	4	5	1	5	4	5	5	4	4	3	5	5	4	5	3
14	2	1	1	1	4	4	4	4	2	4	4	4	4	3	3	3	2	2	3	4	4	4	4	4
15	2	1	3	5	4	3	4	4	4	3	4	4	4	5	4	4	3	4	3	5	4	4	4	3
16	2	2	2	1	4	4	3	4	2	2	5	4	2	3	2	2	3	3	2	3	3	5	5	5
17	1	1	2	4	4	4	4	4	4	4	4	2	4	4	4	4	4	4	4	4	4	4	4	4
18	1	1	1	2	4	4	3	4	4	5	4	5	3	3	5	5	4	5	4	5	5	4	3	5
19	2	2	1	3	3	3	4	2	5	3	3	4	2	2	3	3	3	3	4	3	5	4	4	4
20	1	1	2	6	3	2	2	2	2	2	3	4	2	3	2	2	3	4	2	4	2	2	2	3
21	2	2	1	3	2	2	2	3	2	4	3	3	5	5	4	3	4	2	3	5	4	5	4	4
22	1	1	2	1	2	2	2	3	4	3	2	4	4	4	4	4	4	3	2	3	4	4	4	4
23	1	1	2	3	5	3	4	5	4	4	5	3	5	4	4	4	5	4	2	5	5	4	5	3
24	1	2	1	7	3	1	2	3	3	3	3	1	1	3	2	3	2	2	4	3	2	2	1	3
25	1	2	2	2	3	3	2	3	5	3	3	3	2	3	2	3	5	3	4	3	5	3	4	5
26	1	1	2	3	4	5	4	4	5	5	5	4	4	4	5	5	5	3	5	4	5	4	5	5
27	1	1	2	2	3	4	5	4	3	2	5	4	3	3	3	4	4	4	4	3	5	4	4	5
28	2	3	2	3	4	4	3	3	2	4	3	4	3	4	4	4	3	2	3	2	2	2	3	2
29	2	1	1	2	3	4	4	4	4	2	4	4	2	2	3	4	4	4	3	2	3	2	2	2
30	2	1	1	3	3	3	2	2	3	3	2	2	3	2	3	4	4	5	5	5	4	3	5	4
31	2	2	1	3	2	3	3	2	4	3	3	3	2	3	2	4	4	4	3	3	3	3	3	3
32	2	2	2	2	4	5	4	5	5	4	5	5	4	5	5	4	5	5	3	5	5	5	4	4
33	1	2	2	2	5	5	5	4	4	5	5	3	5	5	4	5	5	5	2	5	4	5	5	5
34	1	2	1	4	4	4	4	3	4	4	4	4	3	4	4	3	4	4	3	4	3	3	4	4
35	2	1	2	1	2	2	4	2	3	1	2	3	2	4	2	4	1	3	4	2	3	3	3	4
36	1	2	1	8	5	5	4	5	4	5	4	5	4	4	5	4	5	5	3	5	5	5	4	4
37	2	1	2	4	4	4	3	4	3	4	4	4	4	4	4	4	4	4	2	4	4	4	4	4
38	2	3	3	4	3	4	4	5	3	4	5	4	4	5	4	4	4	4	3	5	5	3	4	4
39	1	3	1	8	4	4	4	4	4	4	3	2	3	4	4	4	4	4	2	2	2	2	2	2
40	1	3	1	1	2	2	2	2	4	2	2	2	3	2	2	4	4	4	2	2	3	2	2	2
41	1	3	1	3	2	3	2	3	4	3	3	3	4	5	4	4	5	5	2	5	3	5	4	4
42	1	1	2	1	3	2	3	3	5	5	3	5	3	4	4	4	4	4	2	4	5	5	4	3
43	2	1	2	6	5	5	4	3	5	5	5	2	4	5	4	4	5	4	3	5	5	4	5	4
44	1	2	1	2	4	3	4	3	4	2	5	4	2	3	2	4	4	4	4	3	2	3	2	3
45	1	3	2	5	4	4	4	3	2	4	4	4	4	4	4	3	2	2	2	2	3	2	3	2
46	1	2	2	2	4	4	4	3	4	4	4	1	4	4	4	3	4	4	3	4	4	4	4	4
47	2	2	1	2	5	4	3	5	5	5	5	2	5	4	4	3	5	5	3	5	4	4	4	5
48	2	2	2	4	2	2	2	2	4	4	2	1	4	4	4	4	3	4	4	4	4	4	3	4
49	2	1	3	3	3	3	3	3	3	1	4	3	3	3	1	3	3	3	4	3	4	3	3	4
50	1	2	1	1	4	4	4	3	2	4	4	2	3	4	4	2	2	2	3	2	2	3	2	2
51	1	2	2	3	3	3	3	2	3	3	2	4	2	2	4	4	4	3	3	4	3	4	4	4
52	1	3	2	3	4	4	4	4	3	4	3	4	4	4	3	4	4	4	4	3	3	2	2	2
53	2	3	2	2	4	4	4	3	3	3	4	2	4	4	3	4	3	4	3	4	4	3	3	3
54	2	3	1	8	4	4	4	4	4	4	4	4	4	4	4	4	4	3	2	4	4	3	4	4
55	1	1	2	2	5	5	5	4	5	5	4	4	5	5	4	4	5	4	3	5	4	5	5	4
56	2	3	1	4	4	4	4	4	4	4	4	4	4	4	4	4	4	4	2	4	4	4	4	4
57	1	2	2	3	3	2	2	3	3	2	3	4	3	2	3	4	3	4	4	3	3	4	4	3
58	2	1	2	4	4	5	4	5	4	5	4	5	4	5	5	5	3	5	5	5	5	4	4	5
59	2	2	2	4	5	4	5	3	5	3	4	2	4	3	3	4	5	3	2	4	4	5	4	3
60	1	2	2	3	4	4	4	4	4	4	4	4	4	4	4	4	4	4	4	4	4	4	4	4
61	1	2	1	2	4	4	4	4	3	2	4	2	3	2	4	4	4	3	4	4	4	4	3	4
62	1	3	1	8	3	3	2	3	5	4	3	5	3	4	4	4	4	5	4	4	5	3	4	4
63	2	1	2	3	5	4	4	4	4	5	5	2	4	4	4	4	4	4	3	5	4	4	5	4
64	2	3	2	5	4	3	3	3	4	3	3	1	3	4	3	3	3	3	1	4	3	4	3	3
65	1	1	2	3	5	3	3	5	4	4	3	1	3	4	4	4	4	5	5	2	2	2	3	1
66	1	2	2	4	2	2	4	2	3	3	2	4	2	2	2	2	3	3	5	4	2	3	4	2
67	2	3	1	2	5	3	4	4	5	4	4	4	4	4	5	5	3	4	5	5	4	4	4	3
68	2	3	2	2	3	3	4	5	3	5	4	4	5	5	3	2	2	3	3	3	3	3	4	3
69	1	3	2	4	2	2	2	4	3	3	2	4	2	4	2	4	3	2	4	3	2	4	3	2
70	1	2	1	1	4	4	4	4	4	4	4	4	4	4	4	4	3	4	3	4	4	4	3	4
71	1	2	1	2	4	4	3	4	4	4	4	4	4	4	4	4	4	4	4	4	4	4	4	4
72	1	3	2	3	4	3	5	4	2	5	4	2	5	3	5	2	3	4	2	3	5	5	4	5
73	1	1	2	3	4	4	4	4	4	4	4	2	4	4	4	4	4	4	4	2	2	2	2	2
74	1	3	1	2	4	4	3	4	4	4	5	5	5	3	5	4	5	5	2	2	3	3	3	3
75	2	2	2	3	4	3	4	4	2	4	4	2	3	4	3	2	2	3	4	4	4	4	4	4
76	2	1	2	3	4	4	4	4	4	3	4	4	4	4	4	4	4	4	3	4	4	4	4	4
77	2	2	1	3	2	4	3	3	3	3	2	3	3	3	4	4	4	3	2	3	3	4	4	3
78	2	2	1	8	4	5	4	3	3	3	5	1	4	5	3	4	2	2	5	4	4	4	5	4
79	1	2	1	3	4	4	3	4	3	4	4	2	4	4	4	4	4	4	2	4	4	4	4	4
80	1	3	1	4	4	4	5	5	5	2	4	3	3	3	3	3	5	3	3	5	4	5	4	4
81	1	2	1	3	5	5	5	4	5	5	4	4	5	5	5	3	5	5	3	5	5	5	4	5
82	1	1	3	5	3	5	4	5	3	5	4	4	4	3	4	4	5	5	5	5	3	5	4	4
83	1	2	3	6	4	3	4	2	3	2	3	1	2	3	3	4	5	3	5	3	4	5	3	4
84	2	2	2	3	4	4	3	5	4	5	5	5	5	4	3	5	4	3	5	3	5	4	5	4
85	2	1	2	3	4	4	4	3	4	4	4	4	4	4	4	4	4	4	2	4	4	4	4	3
86	2	1	2	2	3	3	1	1	3	1	3	3	2	3	1	3	3	1	1	1	2	1	3	3
87	2	3	1	4	4	5	4	5	5	5	3	2	4	5	3	4	3	4	3	4	5	5	3	4
88	2	2	1	3	2	2	4	2	2	2	2	4	2	2	3	4	4	2	2	4	4	2	2	2
89	2	1	3	3	1	2	2	4	3	4	2	1	1	2	3	2	3	1	3	1	3	2	3	1
90	2	1	1	5	4	4	5	3	4	3	5	2	4	5	4	4	4	4	5	4	5	4	4	4
91	1	3	2	3	5	4	5	4	5	5	5	3	5	4	5	4	4	5	5	5	5	5	4	5
92	1	1	2	3	3	2	4	4	3	4	2	4	3	3	2	4	4	4	3	4	4	4	3	4
93	2	1	2	3	4	4	4	3	4	4	4	1	4	4	4	4	4	4	2	4	4	4	4	4
94	1	2	1	2	3	4	3	5	4	4	5	4	5	4	3	5	4	4	5	2	3	2	3	2
95	1	2	2	5	4	2	2	3	3	3	2	4	3	4	2	4	4	4	3	3	4	4	4	3
96	1	2	2	2	4	4	4	4	4	4	4	1	4	4	4	4	4	4	4	4	4	3	4	4
97	1	2	2	6	3	3	3	4	4	4	4	3	3	3	3	3	3	3	3	4	3	3	3	4
98	2	1	2	2	3	4	4	3	4	3	3	3	3	4	3	3	3	3	3	3	3	3	3	3
99	1	3	3	2	4	4	4	3	4	3	3	2	3	2	2	4	4	4	3	4	4	4	4	4
100	1	1	2	7	5	4	4	3	3	4	4	1	3	5	4	3	3	4	3	3	3	3	2	2
101	1	3	3	4	2	2	4	4	4	3	3	4	2	4	2	3	4	4	3	4	4	3	4	4
102	1	2	1	2	3	4	4	4	3	4	4	4	4	4	4	4	3	4	4	4	4	4	3	4
103	2	2	2	2	4	4	4	3	3	4	4	2	3	4	3	2	2	2	3	4	4	4	3	4
104	2	2	2	3	4	3	4	4	4	3	4	2	3	3	4	4	3	3	1	3	3	4	3	4
105	2	2	2	4	3	3	3	3	4	3	3	3	4	3	3	4	4	3	2	4	4	3	3	3
106	1	1	2	3	4	5	3	3	5	5	5	4	3	5	3	3	5	4	4	4	4	4	5	4
107	2	2	2	4	4	4	3	4	3	3	4	1	2	3	4	4	4	4	2	4	4	3	4	4
108	1	2	2	4	5	3	5	5	4	4	4	1	5	5	5	5	5	4	4	5	5	5	3	5
109	2	2	1	6	1	3	2	1	4	3	2	3	2	1	1	1	3	3	3	1	3	4	1	1
110	1	1	1	6	5	3	4	4	4	5	4	3	3	3	4	5	4	4	2	5	4	5	4	4
111	2	2	1	7	5	4	5	5	5	5	4	2	5	3	5	5	5	4	2	5	5	4	5	4
112	1	3	1	3	5	4	4	5	4	4	3	4	3	5	4	5	3	5	2	4	5	4	3	4
113	2	2	1	5	2	3	3	4	4	2	2	4	2	3	2	3	3	4	4	4	3	4	3	4
114	1	2	3	5	4	5	4	5	4	5	4	2	4	3	3	5	3	5	5	4	5	3	4	5
115	2	1	1	5	4	4	4	4	4	4	4	1	4	4	4	4	4	4	4	4	4	4	4	4
116	2	2	2	5	3	2	4	3	5	4	2	2	5	3	4	3	4	4	3	3	3	3	2	3
117	2	2	3	4	5	3	5	5	4	5	4	1	3	5	5	4	5	5	3	5	4	5	4	4
118	1	1	2	3	4	3	4	4	4	4	4	2	4	4	3	4	4	4	4	4	3	4	4	3
119	1	1	3	3	3	4	4	4	3	4	3	2	4	3	3	4	4	3	1	3	3	4	4	3
120	2	2	1	2	3	2	3	3	4	3	3	4	2	2	2	3	4	4	4	3	4	4	4	4
121	2	2	2	5	3	4	4	3	3	3	3	3	4	4	3	4	4	3	3	4	4	3	3	4
122	1	2	3	3	4	4	4	3	4	4	4	4	4	4	4	4	4	4	2	4	3	4	4	4
123	1	1	2	5	3	3	3	4	3	3	3	2	4	3	3	3	3	4	1	3	3	3	4	3
124	2	3	3	8	4	4	4	5	3	4	3	1	4	4	4	3	3	4	4	5	4	3	4	4
125	2	2	2	4	2	2	2	2	4	4	3	4	2	3	2	3	4	4	4	2	2	3	2	2
126	1	2	2	4	4	4	2	2	3	4	4	4	4	4	3	4	4	4	4	4	4	4	4	4
127	2	2	1	5	4	4	4	4	4	4	4	2	3	4	4	4	4	4	2	2	2	2	2	3
128	1	2	1	6	3	4	2	4	4	4	2	2	4	4	4	4	4	3	4	4	4	4	4	3
129	1	1	1	1	2	3	3	2	2	2	4	4	2	3	2	2	2	4	2	4	4	4	4	3
130	2	2	2	2	3	4	3	3	4	4	4	3	3	3	3	4	4	4	3	3	4	3	5	5
131	2	2	3	2	4	4	4	3	2	3	4	3	4	3	3	1	1	2	4	3	4	4	3	3
132	1	2	2	3	3	3	3	3	3	3	3	2	3	3	3	3	3	3	2	3	3	3	3	3
133	1	2	2	3	4	2	1	2	4	3	1	5	2	1	1	4	5	5	4	3	4	4	5	5
134	1	2	1	6	5	4	5	4	3	5	4	2	5	3	5	4	5	5	5	4	4	4	5	5
135	2	1	1	5	4	4	4	4	5	5	4	4	5	4	5	4	4	4	4	4	5	4	4	5
136	2	1	2	3	2	2	3	3	2	3	2	4	4	4	5	3	3	3	2	3	5	5	3	4
137	1	2	2	4	2	3	3	3	3	5	2	3	4	3	3	3	3	3	2	4	5	4	3	5
138	2	3	3	4	4	4	4	4	4	4	4	4	4	4	4	4	4	4	3	4	4	4	4	4
139	2	3	2	2	3	3	4	4	3	4	3	1	4	3	3	3	3	4	3	4	4	3	3	3
140	1	3	2	5	3	2	2	2	3	4	2	4	4	4	4	4	4	3	2	2	2	2	2	2
141	2	2	1	4	4	3	3	5	5	2	4	2	2	3	3	3	5	4	4	4	3	5	4	4
142	1	2	2	3	3	3	3	4	5	5	4	2	3	4	5	4	4	5	2	4	3	4	5	4
143	1	2	1	6	4	5	5	4	4	3	3	3	2	2	2	4	4	4	2	4	4	5	4	4
144	1	1	2	5	4	3	4	3	4	4	4	2	3	4	3	4	4	3	3	3	3	3	4	3
145	1	1	1	2	4	4	4	3	4	4	4	2	4	4	3	4	4	4	2	3	4	4	4	4
146	2	2	3	1	4	4	5	4	4	5	5	3	3	5	4	4	5	5	3	4	5	4	4	5
147	2	1	2	3	3	3	3	4	2	3	4	1	3	3	4	3	1	1	1	4	3	3	3	3
148	1	2	2	5	3	4	3	4	3	4	3	4	4	4	4	4	4	4	2	4	4	4	4	4
149	1	1	3	1	3	3	3	2	4	4	3	2	4	5	5	5	5	5	3	5	4	5	4	4
150	1	1	3	2	5	5	5	5	4	5	3	3	5	4	4	5	5	4	5	5	5	5	4	4
